# Supplementary material for: ZnO–Graphene Oxide Nanocomposite for Paclitaxel Delivery and Enhanced Toxicity in Breast Cancer Cells
Source: Molecules. 2024 Aug 9;29(16):3770. doi: 10.3390/molecules29163770 (PMC11357239; doi:10.3390/molecules29163770)
Supplement: Supplementary file 1 [file molecules-29-03770-s001.zip]

Archive with 1 entries (1 files):
- molecules-3088184-supplementary.pdf
